# Supplementary material for: Detailed Analysis of Focal Chromosome Arm 1q and 6p Amplifications in Urothelial Carcinoma Reveals Complex Genomic Events on 1q, and SOX4 as a Possible Auxiliary Target on 6p
Source: PLoS One. 2013 Jun 18;8(6):e67222. doi: 10.1371/journal.pone.0067222 (PMC3688975; doi:10.1371/journal.pone.0067222)
Supplement: Table S1 — Stage, Grade, and aberrations. Information on stage, grade and genomic aberrations for the samples included in the study. (XLSX) [file pone.0067222.s001.xlsx]

## Sheet: Supplementary Table 1
Table S1. Stage, Grade, and aberrations.
Sample Name	Stage	Grade	1q amplification	6p amplification	Other
UC_0045_4	MI	G3	1
UC_0089_1	Ta	G2	1
UC_0095_1	MI	G3	1
UC_0170_1	T1	G3	1
UC_0196_1	MI	G3	1
UC_0203_1	T1	G3	1
UC_0207_1	MI	G3	1
UC_0231_1	MI	G3	1
UC_0265_1	MI	G3	1
UC_0283_1	T1	G3	1
UC_0302_1	T1	G3	1
UC_0333_1	T1	G3	1
UC_0342_1	T1	G3	1
UC_0378_1	MI	G3	1
UC_0410_1a	MI	G3	1
UC_0469_1	MI	G2	1
UC_0507_1	T1	G3	1
UC_0580_1	T1	G3	1
UC_0694_1	T1	G3	1
UC_0059_1	MI	G3	1	1
UC_0069_1	MI	G3	1	1
UC_0093_1	MI	G3	1	1
UC_0109_1	MI	G3	1	1
UC_0154_2	MI	G3	1	1
UC_0223_1	T1	G3	1	1
UC_0234_1	MI	G3	1	1
UC_0237_1	T1	G3	1	1
UC_0259_1	MI	G3	1	1
UC_0287_1	T1	G3	1	1
UC_0384_1	T1	G3	1	1
UC_0533_1	MI	G3	1	1
UC_0551_1	T1	G3	1	1
UC_0589_1	T1	G3	1	1
UC_0610_1	MI	G3	1	1
UC_0701_1	MI	G3	1	1
UC_0713_1	MI	G3	1	1
UC_0722_1	MI	G3	1	1
UC_0077_1	T1	G3		1
UC_0187_1	T1	G3		1
UC_0312_1	T1	G2		1
UC_0322_2	MI	G3		1
UC_0372_1	MI	G3		1
UC_0394_1	MI	G3		1
UC_0410_1b	MI	G3		1
UC_0455_1	Tis	G3		1
UC_0518_1	T1	G3		1
UC_0552_1	T1	G3		1
UC_0556_1	MI	G3		1
UC_0008_1	T1	G2			1
UC_0040_1	T1	G3			1
UC_0086_1	MI	G3			1
UC_0166_1	MI	G3			1
UC_0176_2	Ta	G2			1
UC_0178_1	MI	G3			1
UC_0199_1	T1	G3			1
UC_0218_2	T1	G3			1
UC_0235_3	T1	G2			1
UC_0267_3	T1	G3			1
UC_0299_1	T1	G3			1
UC_0321_1	MI	G2			1
UC_0323_1	MI	G3			1
UC_0343_1	Ta	G2			1
UC_0376_1	T1	G3			1
UC_0521_1	MI	G3			1
UC_0528_1	MI	G3			1
UC_0539_1	MI	G3			1
UC_0543_1	MI	G3			1
UC_0545_1	MI	G3			1
