# Supplementary material for: Detailed Analysis of Focal Chromosome Arm 1q and 6p Amplifications in Urothelial Carcinoma Reveals Complex Genomic Events on 1q, and SOX4 as a Possible Auxiliary Target on 6p
Source: PLoS One. 2013 Jun 18;8(6):e67222. doi: 10.1371/journal.pone.0067222 (PMC3688975; doi:10.1371/journal.pone.0067222)
Supplement: Table S2 — Regions of increased array coverage, based on frequently occurring alterations in UC. (XLSX) [file pone.0067222.s002.xlsx]

## Sheet: Supplementary Table 2
Table S2. Regions of increased array coverage, based on frequently occurring alterations in UC.
Name	Region	Type	Chr	Start	End
9q21	chr9:75510180-78810180	Deletion	9	75510180	78810180
9p24-p22	chr9:7010000-16010000	Deletion	9	7010000	16010000
9p21	chr9:20010000-23010000	Deletion	9	20010000	23010000
9q34	chr9:135310179-136310179	Deletion	9	135310179	136310179
IGF2	chr11:60001-5043424	Deletion	11	60001	5043424
10q23	chr10:88010020-91010020	Deletion	10	88010020	91010020
RB1	chr13:47601999-50601999	Deletion	13	47601999	50601999
TP53	chr17:5059276-10059275	Deletion	17	5059276	10059275
TSC2	chr16:60001-3059999	Deletion	16	60001	3059999
2q34	chr2:210291755-215291755	Deletion	2	210291755	215291755
2qter	chr2:200291755-243102476	Deletion	2	200291755	243102476
2pter	chr2:10001-40146496	Deletion	2	10001	40146496
4p16	chr4:10001-5049099	Amplicon	4	10001	5049099
E2F3	chr6:14892021-24892021	Amplicon	6	14892021	24892021
CCND1	chr11:66243424-76322352	Amplicon	11	66243424	76322352
8q22	chr8:99930824-104930824	Amplicon	8	99930824	104930824
2p25	chr2:8082549-12082549	Amplicon	2	8082549	12082549
FGFR1	chr8:34880458-42880843	Amplicon	8	34880458	42880843
EGFR	chr7:52032506-56987924	Amplicon	7	52032506	56987924
CCNE1_AKT2	chr19:29308160-45308160	Amplicon	19	29308160	45308160
RAF1	chr3:10625099-14625095	Amplicon	3	10625099	14625095
ERBB2	chr17:35707918-39807918	Amplicon	17	35707918	39807918
MDM2	chr12:67201979-71201979	Amplicon	12	67201979	71201979
MYCN	chr2:14080682-18134652	Amplicon	2	14080682	18134652
MYCL1	chr1:38361097-42361097	Amplicon	1	38361097	42361097
MYC	chr8:126748315-130748315	Amplicon	8	126748315	130748315
GRHL3	chr1:22645880-26645880	Amplicon	1	22645880	26645880
RRM1	chr11:2115923-6115923	Amplicon	11	2115923	6115923
E2F1	chr20:30263291-34263538	Amplicon	20	30263291	34263538
E2F2	chr1:21832921-25832921	Amplicon	1	21832921	25832921
E2F4	chr16:65226067-69226067	Amplicon	16	65226067	69226067
E2F5	chr8:84116870-88116870	Amplicon	8	84116870	88116870
E2F6	chr2:9584500-13584500	Amplicon	2	9584500	13584500
E2F7	chr12:75429156-79429156	Amplicon	12	75429156	79429156
E2F8	chr11:17245609-21245609	Amplicon	11	17245609	21245609
FGFR2	chr10:121241368-125241368	Amplicon	10	121241368	125241368
FGFR4	chr5:174513920-178513920	Amplicon	5	174513920	178513920
ARAF	chrX:45420577-49418566	Amplicon	23	45420577	49418566
BRAF	chr7:138540281-142280281	Amplicon	7	138540281	142280281
YWHAB	chr20:41514343-45514350	Amplicon	20	41514343	45514350
YWHAE	chr17:1-3247835	Amplicon	17	1	3247835
YWHAG	chr7:74094043-77954043	Amplicon	7	74094043	77954043
YWHAH	chr22:30340478-34340478	Amplicon	22	30340478	34340478
PIK3CA	chr3:176866310-180866310	Amplicon	3	176866310	180866310
NRAS	chr1:113247077-117247077	Amplicon	1	113247077	117247077
KRAS	chr12:23358179-27358179	Amplicon	12	23358179	27358179
JAK1	chr1:63227412-67227412	Amplicon	1	63227412	67227412
AKT3	chr1:241933377-245933377	Amplicon	1	241933377	245933377
PTCH1	chr9:98205263-98248097	Deletion	9	98205263	98248097
1q21-1q25	chr1:140000000-184000000	Amplicon	1	140000000	184000000
FGFR3_intragenic	chr4:1794800-1810800	intragenic	4	1794800	1810800
RAF1_intragenic	chr3:12625099-12705700	intragenic	3	12625099	12705700
ERBB2_intragenic	chr17:37844392-37884915	intragenic	17	37844392	37884915
MDM2_intragenic	chr12:69201850-69240000	intragenic	12	69201850	69240000
MYCN_intragenic	chr2:16080682-16087129	intragenic	2	16080682	16088129
MYCL1_intragenic	chr1:40361097-40367687	intragenic	1	40361097	40367687
MYC_intragenic	chr8:128748200-128753750	intragenic	8	128748200	128753750
GRHL3_intragenic	chr1:24645880-24681808	intragenic	1	24645880	24681808
RRM1_intragenic	chr11:4115923-4160106	intragenic	11	4115923	4160106
E2F1_intragenic	chr20:32263291-32274210	intragenic	20	32263291	32274210
E2F2_intragenic	chr1:23832700-23858000	intragenic	1	23832700	23858000
E2F4_intragenic	chr16:67226067-67232821	intragenic	16	67226067	67232821
E2F5_intragenic	chr8:86089618-86126754	intragenic	8	86089618	86126754
E2F6_intragenic	chr2:11584500-11606297	intragenic	2	11584500	11606297
E2F7_intragenic	chr12:77415025-77459360	intragenic	12	77415025	77459360
E2F8_intragenic	chr11:19245609-19262508	intragenic	11	19245609	19262508
FGFR2_intragenic	chr10:123237000-123360481	intragenic	10	123237000	123360481
FGFR4_intragenic	chr5:176513920-176525126	intragenic	5	176513920	176525126
ARAF_intragenic	chrX:47420150-47431600	intragenic	23	47420150	47431600
BRAF_intragenic	chr7:140433812-140624564	intragenic	7	140433812	140624564
YWHAB_intragenic	chr20:43514343-43537161	intragenic	20	43514343	43537161
YWHAE_intragenic	chr17:1247000-1304000	intragenic	17	1247000	1304000
YWHAG_intragenic	chr7:75956107-75988342	intragenic	7	75956107	75988342
YWHAH_intragenic	chr22:32340478-32353590	intragenic	22	32340478	32353590
PIK3CA_intragenic	chr3:178866310-178952497	intragenic	3	178866310	178952497
NRAS_intragenic	chr1:115247077-115259515	intragenic	1	115247077	115259515
KRAS_intragenic	chr12:25358179-25403854	intragenic	12	25358179	25403854
E2F3_intragenic	chr6:20402136-20493945	intragenic	6	20402136	20493945
ID4_intragenic	chr6:19837616-19840915	intragenic	6	19837616	19840915
DEK_intragenic	chr6:18224399-18264799	intragenic	6	18224399	18264799
CDKAL1_intragenic	chr6:20532000-21242764	intragenic	6	20532000	21242764
SOX4_intragenic	chr6:21593971-21598849	intragenic	6	21593971	21598849
AKT3_intragenic	chr1:243648000-244008000	intragenic	1	243648000	244008000
p14ARF_intragenic	chr9:21967750-21994490	intragenic	9	21967750	21994490
PTEN_intragenic	chr10:89623194-89728532	intragenic	10	89623194	89728532
TP53_intragenic	chr17:7571719-7590863	intragenic	17	7571719	7590863
TSC2_intragenic	chr16:2097989-2138713	intragenic	16	2097989	2138713
ERBB4_intragenic	chr2:212240442-213404352	intragenic	2	212240442	213404352
RB1_intragenic	chr13:48875000-49058000	intragenic	13	48875000	49058000
ALDH1A1_intragenic	chr9:75514500-75569000	intragenic	9	75514500	75569000
ANXA1_intragenic	chr9:75766000-75786000	intragenic	9	75766000	75786000
RORB_intragenic	chr9:77112251-77302117	intragenic	9	77112251	77302117
TRPM6_intragenic	chr9:77337410-77503010	intragenic	9	77337410	77503010
c9orf41_intragenic	chr9:77597872-77643310	intragenic	9	77597872	77643310
c9orf95_intragenic	chr9:77676115-77703133	intragenic	9	77676115	77703133
OSTF1_intragenic	chr9:77703397-77762114	intragenic	9	77703397	77762114
PCSK5_intragenic	chr9:78499559-79000000	intragenic	9	78499559	79000000
BNC2_intragenic	chr9:16409000-16872786	intragenic	9	16409000	16872786
MPDZ_intragenic	chr9:13105702-13250365	intragenic	9	13105702	13250365
NFIB_intragenic	chr9:14071846-14408000	intragenic	9	14071846	14408000
CDKN2A_intragenic	chr9:21967400-21994538	intragenic	9	21967400	21994538
CDKN2B_intragenic	chr9:22002901-22009312	intragenic	9	22002901	22009312
GFI1B_intragenic	chr9:135853898-135867184	intragenic	9	135853898	135867184
PTCH1_intragenic	chr9:98205263-98248097	intragenic	9	98205263	98248097
PTPRD_intragenic	chr9:8314245-10615509	intragenic	9	8314245	10615509
TSC1_intragenic	chr9:135766635-135820120	intragenic	9	135766635	135820120
