# Supplementary material for: Detailed Analysis of Focal Chromosome Arm 1q and 6p Amplifications in Urothelial Carcinoma Reveals Complex Genomic Events on 1q, and SOX4 as a Possible Auxiliary Target on 6p
Source: PLoS One. 2013 Jun 18;8(6):e67222. doi: 10.1371/journal.pone.0067222 (PMC3688975; doi:10.1371/journal.pone.0067222)
Supplement: Table S3 — Correlation between gene copy number and gene expression for genes within amplicon region 3 (Chr1:159.7–161.730 Mbp, HG19). (XLSX) [file pone.0067222.s003.xlsx]

## Sheet: Supplementary Table 3
Table S3. Correlation between gene copy number and gene expression for genes within amplicon region 3 (Chr1:159.7-161.730 Mbp, HG19).
Gene 1	Correlation between copy number and gene expression (Spearman)	p-value
DUSP23	0.72	<4x10-8
FCRL6	NA
SLAMF8	0.11	0.55
C1orf204	NA
VSIG8	NA
CCDC19	NA
TAGLN2	0.7	<3x10-16
IGSF9	0.49	<1x10-3
SLAMF9	NA
LOC100505633	NA
PIGM	0.69	<9x10-7
KCNJ10	NA
KCNJ9	NA
IGSF8	0.57	<1x10-4
ATP1A2	NA
ATP1A4	-0.09	0.6
CASQ1	-0.06	0.77
PEA15	0.68	<6x10-7
DCAF8	NA
PEX19	0.63	<2x10-5
COPA	0.78	<8x10-11
SUMO1P3	0.06	0.77
NCSTN	0.7	<3x10-16
NHLH1	NA
VANGL2	0.2	0.24
SLAMF6	0.03	0.88
CD84	0.11	0.54
SLAMF1	0.07	0.7
CD48	0.14	0.42
SLAMF7	0.07	0.73
LY9	NA
CD244	NA
ITLN1	0.2	0.23
ITLN2	0.44	0.004
F11R	0.63	<2x10-5
TSTD1	NA
USF1	0.59	<7x10-5
ARHGAP30	0.24	0.14
PVRL4	0.47	0.002
KLHDC9	0.31	0.05
PFDN2	0.38	0.02
NIT1	0.58	<8x10-5
DEDD	0.77	<3x10-16
UFC1	0.61	<3x10-5
USP21	0.67	<3x10-6
PPOX	0.71	<3x10-16
B4GALT3	0.8	<2x10-11
ADAMTS4	NA
NDUFS2	0.64	<9x10-6
FCER1G	0.14	0.45
APOA2	NA
TOMM40L	0.55	<3x10-4
NR1I3	NA
PCP4L1	NA
MPZ	NA
SDHC	0.75	<3x10-16
C1orf192	NA
FCGR2A	0.14	0.43
HSPA6	0.08	0.66
FCGR3A	NA
FCGR2C	NA
HSPA7	NA
FCGR3B	-0.09	0.62
FCGR2B	0.16	0.38
RPL31P11	NA
FCRLA	0.26	0.12
FCRLB	0.05	0.79
DUSP12	0.82	<3x10-16
1 Peak region genes indicated in in bold
